# Supplementary material for: Central Suppression of the GH/IGF Axis and Abrogation of Exercise-Related mTORC1/2 Activation in the Muscle of Phenotype-Selected Male Marathon Mice (DUhTP)
Source: Cells. 2021 Dec 4;10(12):3418. doi: 10.3390/cells10123418 (PMC8699648; doi:10.3390/cells10123418)
Supplement: Supplementary file 1 [file cells-10-03418-s001.zip]

Archive with 1 entries (1 files):
- cells-1480085-supplementary.pdf
